# Supplementary material for: An Update on Trichoderma Mitogenomes: Complete De Novo Mitochondrial Genome of the Fungal Biocontrol Agent Trichoderma harzianum (Hypocreales, Sordariomycetes), an Ex-Neotype Strain CBS 226.95, and Tracing the Evolutionary Divergences of Mitogenomes in Trichoderma
Source: Microorganisms. 2021 Jul 23;9(8):1564. doi: 10.3390/microorganisms9081564 (PMC8401334; doi:10.3390/microorganisms9081564)
Supplement: Supplementary file 1 [file microorganisms-09-01564-s001.zip]

Archive with 5 entries (4 files):
- microorganisms-1285849-supplementary/
- microorganisms-1285849-supplementary/Figure_S1.jpg
- microorganisms-1285849-supplementary/Figure_S2.jpg
- microorganisms-1285849-supplementary/Supplementary_Figure_Legend.pdf
- microorganisms-1285849-supplementary/Supplementary_Tables.pdf
